# Supplementary material for: MicroRNAs sequencing unveils distinct molecular subgroups of plasmablastic lymphoma
Source: Oncotarget. 2017 Oct 31;8(64):107356–73. doi: 10.18632/oncotarget.22219 (PMC5746073; doi:10.18632/oncotarget.22219)
Supplement: Supplementary file 7 [file oncotarget-08-107356-s007.xlsx]

## Sheet: Sheet1
Supplementary Table 6. List of the 133 candidate novel microRNAs evidenced by sequence filtering of the 13 plasmablastic lymphoma microRNA-seq libraries.
provisional_id	miR Deep2 Score	estimated probability that the miRNA candidate is a true positive estimated			rfamalert	total reads count	mature read count	significant randfold p-value	consensus mature sequence	consensus star sequence	consensus precursor sequence	precursos coordinate
chr8_17933	186.1	29	+/-	0.32	-	362	361	yes	ccaucugugggauuaugacug	agucagaaucccacucagg	ccaucugugggauuaugacu gaacauguccaagucagaauc ccacucagg	chr8:5682196 0..56822010: -
chr8_17886	148.3	29	+/-	0.32	-	299	283	no	agaguucucuuuucuuugugaaggg	ccuccugaagugcuggaauu	ccuccugaagugcuggaauu acaggcaugagucacugcgcc uggagaguucucuuuucuuu gugaaggg	chr8:4695215 7..46952226: -
chrX_35618	109.9	29	+/-	0.32	-	218	217	no	cggcgggcggcggggcgggg	cugccgccgccgccgcugcu	cggcgggcggcggggcgggg ccgggggcggcgcugcugcc gccgccgcugccgccgccgcc gcugcu	chrX:129118 105..1291181 72:+
chr5_10788	6.4	32	+/-	0.29	-	18	17	no	ggaggggcccgggguggaau	uuuggcuguguccccacccaaau	ggaggggcccgggguggaau gaugugguuuggcugugucc ccacccaaau	chr5:1786621 6..17866266: +
chr7_14883	3.4	56	+/-	0.2	-	92	92	yes	gggcggcggcggcggcgugg	ccgccgucgccgccgccggg	ccgccgucgccgccgccggga gcgggaacggugcgggcggc ggcggcggcgugg	chr7:8009075 ..8009129:+
chr17_30221	3.3	56	+/-	0.2	-	44	44	yes	ggcgccgccgcccccccccg	ugggggggcagcgcggccgg	ugggggggcagcgcggccgg gcggccccggcggcuccauuc accgcggccagcccggcgccg ccgcccccccccg	chr17:799192 89..79919364 :+
chr17_30153	3.3	56	+/-	0.2	-	29	29	yes	cgccgcgggggcgcgccugg	aggcgcccgcccggccggcggg	aggcgcccgcccggccggcgg gaagaggcgcggacacgcgca cccggcccgccgcgggggcgc gccugg	chr17:731792 02..73179271 :+
chr10_21746	3.1	56	+/-	0.2	-	21	21	yes	cagcggggccccggcggcgg	ccgggaaucgggagccgccgcugca	ccgggaaucgggagccgccgc ugcagguaacagcggggcccc ggcggcgg	chr10:127584 762..1275848 12:-
chr17_30222	3.1	56	+/-	0.2	-	44	44	yes	ggcgccgccgcccccccccg	ggaaggggcggcggcgacgg	ggcgccgccgcccccccccgc ggggcagcuggaaggggcgg cggcgacgg	chr17:799193 44..79919394 :+
chr11_22039	2.9	84	+/-	0.05	-	47	47	yes	ggcggcggcggcgggggugg	gcuccgcgccgccccagcucg	gcuccgcgccgccccagcucg gcuccuguuugaugaaggag ugaggcggcggcggcggggg ugg	chr11:324564 40..32456504 :+
chr20_33361	2.9	84	+/-	0.05	-	26	26	yes	uggcggcggguccggccg	gcgggcccgcgccccu	gcgggcccgcgccccuggcuc ccgggccauggcgcugaggg agcucaaagugugucugcuc ggggugaguggcggcggguc cggccg	chr20:568850 04..56885091 :+
chr12_24769	2.8	84	+/-	0.05	-	11	11	yes	uugggacugaucuugauguc	caucaagaucagucccaaau	uugggacugaucuugauguc ugccaaaaccuuggcagacau caagaucagucccaaau	chr12:699785 22..69978580 :-
chr1_2262	2.8	84	+/-	0.05	-	30	30	yes	aguuugaggcuggaauuccc	gaguagcagcugagacagg	gaguagcagcugagacaggaa guuugaggcuggaauuccc	chr1:3794302 8..37943068: -
chr16_28230	2.7	84	+/-	0.05	-	16	16	yes	caggugcccccuccauggag	aggugggggugggcaccgccc	caggugcccccuccauggagc ccagcaaccuggcagguggg ggugggcaccgccc	chr16:111150 7..1111562:+
chr12_24046	2.7	84	+/-	0.05	-	11	11	yes	uugggacugaucuugauguc	caucaagaucagucccaaau	uugggacugaucuugauguc ugccaagguuuuggcagaca ucaagaucagucccaaau	chr12:699785 24..69978582 :+
chr1_2919	2.6	84	+/-	0.05	-	22	22	yes	ccucccacgccuccuccccu	gaagaggaggcggcccgggaggcu	ccucccacgccuccuccccug cgggcuuaagaugaagccucc caggaagaggaggcggcccg ggaggcu	chr1:1547858 72..15478594 1:-
chr20_33733	2.6	84	+/-	0.05	-	112	112	yes	cucgcccccgccccguggaa	cccggggcgguggaggcagagga	cucgcccccgccccguggaau uccucugcauaggugacucca cguagaggaccgagcgcaagg agaucccggggcgguggagg cagagga	chr20:428397 48..42839838 :-
chr19_32125	2.6	84	+/-	0.05	-	81	81	yes	ccgccgcuccuccuccuccu	gcagaggggggccgcggcu	gcagaggggggccgcggcuc aggccugcgcugaccggcccu ccgugccccgccugcagccgc cgcuccuccuccuccu	chr19:455675 42..45567620 :+
chr7_16228	2.6	84	+/-	0.05	-	14	14	yes	cccgccucggccuccuggaa	cccggcaggcccgggugggga	cccggcaggcccgggugggg agccaccgcccgagcacaaug uagcuccuuguuccccgccuc ggccuccuggaa	chr7:7429106 0..74291134: -
chrX_35230	2.5	84	+/-	0.05	-	27	27	yes	ggcgggcggcggaggggcgg	gcucccagggcagccuggccc	ggcgggcggcggaggggcgg ggaaggagggggcucccagg gcagccuggccc	chrX:431371 17..43137169 :+
chr1_2085	2.5	84	+/-	0.05	-	65	65	yes	ccucgcggggguggaauucu	aaaacugagcccccggaaaggcu	ccucgcggggguggaauucu uaagaaaacugagcccccgga aaggcu	chr1:1997174 9..19971796: -
chr2_5243	2.5	84	+/-	0.05	-	48	48	yes	caccucccucgcggcccucc	aggguccgagugucggugac	caccucccucgcggcccuccu ggccugcccuccuuugcaccc uggcaggccaacuccaagggu ccgagugucggugac	chr2:3966496 3..39665041: -
chr19_32470	2.5	84	+/-	0.05	-	30	30	yes	aggcugugaugcucuccugagcc	cucggcccccacagcgaaacggccgcc	cucggcccccacagcgaaacg gccgccuaaaccacccaggcc uuauggcuucauaggcugug augcucuccugagcc	chr19:116063 59..11606436 :-
chr19_32432	2.4	84	+/-	0.05	-	23	20	yes	cagcccggaucccagcccac	guggguuggggcgggcucug	guggguuggggcgggcucug gggauuuggucucacagccc ggaucccagcccac	chr19:641644 6..6416500:-
chr17_30135	2.4	84	+/-	0.05	-	15	15	yes	agagggacggccggggguga	gcucucaguagauccccugc	gcucucaguagauccccugcc ccugugccccaggggaggag agggacggccggggguga	chr17:718741 43..71874202 :+
chr7_16046	2.3	84	+/-	0.05	-	14	14	yes	aggcuggguucuggaauucu	ggauccaggaggaagccaga	ggauccaggaggaagccagaa gaggcuggguucuggaauuc u	chr7:4192586 4..41925906: -
chr4_10336	2.3	84	+/-	0.05	-	57	57	yes	ugguggggucuggaauucuc	gguuuuaggcaggcuaucugg	gguuuuaggcaggcuaucug guggaguccauggugggguc uggaauucuc	chr4:1222053 06..12220535 6:-
chr2_5475	2.3	84	+/-	0.05	-	32	32	yes	agugcuuggcugaggagcug	auucccagcccugccucu	agugcuuggcugaggagcug gggccaagggggaacacaaau augguccugacccuacauucc cagcccugccucu	chr2:7193313 9..71933214: -
chrX_35382	2.3	84	+/-	0.05	-	18	18	yes	cuccuccccuccucccgcgc	gcgggacggagggacuggccgg	cuccuccccuccucccgcgcg ccccgcuuuguguccguggu cucccgcgcgggacggaggg acuggccgg	chrX:696749 96..69675066 :+
chr12_24445	2.3	84	+/-	0.05	-	15	15	yes	cuggcucagcgugugccugu	aggcaccaccuggcgggga	cuggcucagcgugugccugu gugccucucgcaggcaccacc uggcgggga	chr12:595023 7..5950287:-
chr13_25431	2.3	84	+/-	0.05	-	38	38	yes	cugcgggggcuggaauuccc	gagucuccaccugucuucaagag	gagucuccaccugucuucaag aguaccuccuccccugccauc uggagguggccauuggcagg uauucugcgggggcuggaau uccc	chr13:810783 20..81078406 :+
chr3_7710	2.3	84	+/-	0.05	-	12		yes	ggggccgagggagcgagagg	ugagcucugcggcgccaa	ugagcucugcggcgccaagg gaccgaggggccgagggagc gagagg	chr3:1367375 3..13673799: -
chr21_34271	2.2	84	+/-	0.05	-	19		yes	ggugggggcucuggaauucu	gccuucaggcccugcugau	ggugggggcucuggaauucu gagcuagcugccaguguagc uggcuugggccuucaggccc ugcugau	chr21:332369 40..33237007 :-
chr13_25301	2.2	84	+/-	0.05	-	32	32	yes	uaaggccuggguuggaauuc	auuuugucccaggcaugggg	auuuugucccaggcaugggg acaccagggagggaaggaagg ugaagagcccagucucugga guccuaaggccuggguugga auuc	chr13:514794 91..51479576 :+
chr15_27721	2.2	84	+/-	0.05	-	41	41	yes	uggcaggggccggcggcggc	agcuagccgugccuccuaccgua	uggcaggggccggcggcggc acccgggucuaaauuuacuaa guaaauugcccauuuagagc uagccgugccuccuaccgua	chr15:249209 87..24921068 :-
chr6_13020	2.2	84	+/-	0.05	-	12	12	yes	ucagguguggaaacugaggcag	gcucagguugcacagcuggga	ucagguguggaaacugaggc aggaggcagugaaguaacuu gcucagguugcacagcuggg a	chr6:3366592 8..33665989: +
chr2_4225	2.2	84	+/-	0.05	-	12	12	yes	caaguucugagccaguggag	ccacuggggucucagagccccug	ccacuggggucucagagcccc ugagcaauggggagugacca aguucugagccaguggag	chr2:1212928 86..12129294 5:+
chr5_12583	2.1	84	+/-	0.05	-	24	24	yes	gaauccugccgacuaugcca	guagauggguggcagguaguug	gaauccugccgacuaugccaa uugucaggucccaaccuggg cugggguccgaggggaguug guagauggguggcagguagu ug	chr5:1747906 83..17479076 6:-
chr4_10073	2.1	84	+/-	0.05	-	33	33	yes	agggaggcugauggaauucu	gugcugcaaccccuug	agggaggcugauggaauucu ugguggugggggcagggaug aacucaaggccuguacaauca aggugcugcaaccccuug	chr4:5536439 1..55364470: -
chr1_654	2.1	84	+/-	0.05	-	25	25	yes	ugaagagaggcuggaauucu	auuuccguucucucuucagu	ugaagagaggcuggaauucu gcauauguggaugagauuuc cguucucucuucagu	chr1:4827944 0..48279495: +
chr14_26895	2.1	84	+/-	0.05	-	22	22	yes	cucccaccuggggugccaug	cagcucccucauauauggaagu	cucccaccuggggugccauga ugucagcucccucauauaug gaagu	chr14:657321 74..65732220 :-
chr4_8900	2.1	84	+/-	0.05	-	21	21	yes	ccugucugaggucgcuuggc	ucugugacagucagacaggca	ccugucugaggucgcuuggc uggugugugggagaaucggg gaauacuuugcacauggggu cugugacagucagacaggca	chr4:7692699 ..7692779:+
chr4_10349	2.1	84	+/-	0.05	-	49	47	yes	cgacgggcgcugaccccugc	aggugugcagcccagga	cgacgggcgcugaccccugcu ccaccaugcccggucccaucg accacccaagggcugaggagu gcaggugugcagcccagga	chr4:1243565 00..12435658 2:-
chr9_19217	2	84	+/-	0.05	-	695	695	yes	cucucucucucccccgcucccca	acaagucgggggacccuggggucuc	acaagucgggggacccuggg gucuccucucucucucucccc cgcucccca	chr9:1382655 07..13826555 7:+
chr5_12584	2	84	+/-	0.05	-	24	24	yes	gaauccugccgacuaugcca	ggaucaucgggggcug	ggaucaucgggggcugagga cucacucaccucagaauccug ccgacuaugcca	chr5:1747907 46..17479079 9:-
chr1_3286	2	84	+/-	0.05	-	24	24	yes	ccgucuaaggcuguggaauu	ucccacggcagugaggcu	ucccacggcagugaggcuau ggaaacuuugccgucuaagg cuguggaauu	chr1:2036367 88..20363683 8:-
chrY_36682	2	84	+/-	0.05	-	31	31	yes	acucuggacucuggaauucc	guuucacaggccgguggau	acucuggacucuggaauucca guuggguuucacaggccggu ggau	chrY:271541 34..27154179 :+
chr4_10126	2	84	+/-	0.05	-	44	44	yes	aguuugacuggggugguugg	ggccaccaacuggcagaacaac	ggccaccaacuggcagaacaa cacggaguuugacuggggug guugg	chr4:6985968 3..69859729: -
chr4_10412	2	84	+/-	0.05	-	25	25	yes	cugccuggcguggaauucuc	gagcuuccagccaaugacaggga	gagcuuccagccaaugacagg gaaugguagguguacuggac cuauccauuccugccuggcg uggaauucuc	chr4:1412147 68..14121483 9:-
chr17_30843	1.9	47	+/-	0.07	-	10	10	yes	cugggaucccgggcuguguccgcc	uggaauuucgggccaggaguccgagcg	cugggaucccgggcuguguc cgcccuggaauuucgggcca ggaguccgagcg	chr17:730843 42..73084394 :-
chr4_9433	1.9	47	+/-	0.07	-	55	55	yes	aggaaaaggacuuugaaaag	uguauagugauggaaauuccuuc	uguauagugauggaaauucc uucguaggaaaaggacuuug aaaag	chr4:1149715 81..11497162 6:+
chr6_12707	1.9	47	+/-	0.07	-	18	10	yes	cccaguuggaauucuggggu	ccuggccuguccucugggua	ccuggccuguccucugggua augaugcuccuguugcacua gguccuggucaccccuuucu auguuuaauaaggaguggcu ggcccaguuggaauucuggg gu	chr6:9318529 ..9318631:+
chr11_23486	1.9	47	+/-	0.07	-	10	10	yes	aauguggacuggugugaccaa	ggucacaccaguccacauuaa	ggucacaccaguccacauuaa uauugucugguccacguuaa uguggacuggugugaccaa	chr11:111218 485..1112185 45:-
chr10_20926	1.9	47	+/-	0.07	-	11	11	yes	ugggguggggguuggaauuc	guuuugggcgcauccagga	ugggguggggguuggaauuc uuuuuggguuuugggcgcau ccagga	chr10:134426 338..1344263 84:+
chr12_24830	1.9	47	+/-	0.07	-	15	15	yes	uauucugaguuggaauucuc	gaauuccaugcucaauguu	gaauuccaugcucaauguug ugguuuuagccaagauauuc ugaguuggaauucuc	chr12:806378 01..80637856 :-
chr20_33822	1.9	47	+/-	0.07	rRNA	65	65	yes	uaagcagggucgggccuggu	cauccugaucuugucugau	cauccugaucuugucugauc ucaugaauuaagcagggucg ggccuggu	chr20:547801 56..54780204 :-
chr8_16748	1.8	47	+/-	0.07	-	50	50	yes	ugaaaagaacuuuggaauuu	uuuccaguucauuucaac	ugaaaagaacuuuggaauuu uccuuuacuuccaugccugg ggguuugcaggcuccugaaa gugggggguuuccaguucau uucaac	chr8:1083224 ..1083310:+
chr9_19532	1.8	47	+/-	0.07	-	27	27	yes	ugccgugaacucugguguca	ucacaauuaucaccggguauu	ucacaauuaucaccggguauu uagguaacuaaccaucccagu cacaaaaugccgugaacucug guguca	chr9:6926228 8..69262357: -
chr4_10058	1.8	47	+/-	0.07	-	4	3	yes	uaauggauuuuuggauggaa	cuauuuuucccuccauugga	cuauuuuucccuccauugga aauugucucaugaugggacu gggcuaauggauuuuuggau ggaa	chr4:5304750 0..53047564: -
chr2_6335	1.8	47	+/-	0.07	-	72	72	yes	gggcggagggguggaauucu	uuuuucacuccugcugucuuc	gggcggagggguggaauucu ucuuaauuuuucacuccugc ugucuuc	chr2:2165337 07..21653375 4:-
chr2_4963	1.8	47	+/-	0.07	-	22	22	yes	cagaggggcucucuggaauu	ugacagagaguccaaaugcc	ugacagagaguccaaaugcca aguagcccagcagaggggcuc ucuggaauu	chr2:2407017 50..24070180 1:+
chr9_18779	1.8	47	+/-	0.07	-	27	27	yes	ugccgugaacucugguguca	ucacaauuaucaccggguauu	ucacaauuaucaccggguauu uagguaacuaaccaucccagu cacaaaaugccgugaacucug guguca	chr9:7085707 7..70857146: +
chr11_22533	1.8	47	+/-	0.07	-	10	10	yes	aauguggacuggugugacca	gucacaccaguccacauuaa	gucacaccaguccacauuaac guggaccagacaauauuaaug uggacuggugugacca	chr11:111218 488..1112185 46:+
chr9_19538	1.8	47	+/-	0.07	-	27	27	yes	ugccgugaacucugguguca	ucacaauuaucaccggguauu	ucacaauuaucaccggguauu uagguaacuaaccaucccagu cacaaaaugccgugaacucug guguca	chr9:7048986 9..70489938: -
chr1_3145	1.8	47	+/-	0.07	-	29	29	yes	agaggggcccuggaauucgc	gaguacuaggaagggcuuaaagag	agaggggcccuggaauucgc ugccagaaauuaauauucug ugcaaggaguacuaggaagg gcuuaaagag	chr1:1812653 05..18126537 5:-
chrX_35585	1.8	47	+/-	0.07	-	10	10	yes	cuuucucucucccccgcccc	gguggggaagagggcgagag	gguggggaagagggcgagag cuaagauccucuuucucucuc ccccgcccc	chrX:119738 154..1197382 04:+
chr16_29321	1.8	47	+/-	0.07	-	46	46	yes	agcaggacgguggccauggg	cacaggugccgucugccag	agcaggacgguggccauggg cauugacccacaggugccguc ugccag	chr16:720894 01..72089448 :-
chr8_17517	1.7	47	+/-	0.07	-	12	12	yes	cugggggccauggaauucuu	ggaguucacugcaugccuccugua	ggaguucacugcaugccucc uguaggcugggggccaugga auucuu	chr8:1383564 48..13835649 4:+
chr14_26868	1.7	47	+/-	0.07	-	340	340	yes	cugcuguaggcuuuggaauu	aacuugagcacagcagcu	aacuugagcacagcagcugcc agcaguguggucugagaucu gcauuuuuaggggcugcugu aggcuuuggaauu	chr14:580430 56..58043130 :-
chr19_32088	1.7	47	+/-	0.07	-	11	11	yes	ucugcacuacagaacuuuga	gggguuuuguuuugcaguca	ucugcacuacagaacuuugaa ucaagaagucuuggcuuggu ucuugaguuugggguuuugu uuugcaguca	chr19:410494 26..41049497 :+
chr11_22118	1.6	47	+/-	0.07	-	22	22	yes	gagggagggcuuggaauucu	agucccuggccagccccucuc	gagggagggcuuggaauucu aaacuguuccagcuacaagag ucccuggccagccccucuc	chr11:469351 71..46935231 :+
chr17_29781	1.6	47	+/-	0.07	-	11	11	yes	ucccuguccuccaggagcug	cuuccaggaggaaacaagg	cuuccaggaggaaacaaggac acaaagguggcacaccugccu cccaaguuccucccuguccuc caggagcug	chr17:315558 51..31555923 :+
chr9_19372	1.6	47	+/-	0.07	-	27	27	yes	aacagauugauagcucugga	caugugggcuuucuaucugucuc	caugugggcuuucuaucugu cucccuuuagaguaaauugc uuaagaaagguaacagauuga uagcucugga	chr9:2167165 6..21671727: -
chr5_11410	1.5	47	+/-	0.07	-	46	46	yes	cuggggccucuggaauuccc	cuguuaccaccuggccccagau	cuggggccucuggaauuccc aggcuaccuaaggucugcacu guuaccaccuggccccagau	chr5:1413260 96..14132615 7:+
chr13_25776	1.5	47	+/-	0.07	-	39	28	yes	uguuguacuuuuuuuuuugu	acaaaaaaaaaagcccaaccc	uguuguacuuuuuuuuuugu ucguugcauuuuuaggaaca aaaaaaaaagcccaaccc	chr13:505705 64..50570622 :-
chr13_25686	1.5	47	+/-	0.07	-	16	16	yes	cauggcugcuggaauucucc	agaucauagaaacagccaagag	agaucauagaaacagccaaga guacuggcucugcacauguu aaccauggcugcuggaauuc ucc	chr13:365338 05..36533869 :-
chr1_2177	1.5	47	+/-	0.07	-	32	32	yes	augcuucugaccuggaauuc	cguucaggcccucaucagcaucc	augcuucugaccuggaauuc ugagauuccugguucuuacg uucaggcccucaucagcaucc	chr1:2914293 5..29142996: -
chr11_22903	1.4	47	+/-	0.07	-	55	55	no	cgcggcggcggcggcguggg	cccgcugcggcugcguu	cgcggcggcggcggcguggg gcucggggcccggccccccgc ugcggcugcguu	chr11:206910 08..20691061 :-
chr4_10501	1.4	47	+/-	0.07	-	132	132	yes	cggauccgagucacggcacc	uguccgugugaagagaccacc	cggauccgagucacggcacca aauuucaugcguguccgugu gaagagaccacc	chr4:1640147 26..16401477 9:-
chr7_15502	1.3	47	+/-	0.07	-	12	12	yes	cuuuugggcucuuggacuuacacua	gcucucgguccaucagccacaggcu	cuuuugggcucuuggacuua cacuauugguuuuccggggg cucucgguccaucagccacag gcu	chr7:1188245 02..11882456 6:+
chr10_20956	1.3	47	+/-	0.07	-	9	9	yes	accccuucggcugcugggcc	ccccgcagccccgaggggucu	ccccgcagccccgaggggucu gggcgcgcugaagaccccuuc ggcugcugggcc	chr10:110258 2..1102636:-
chr5_10971	1.3	47	+/-	0.07	-	43	43	yes	guucccccuuccuuggaauu	guccaggaagaaauuuaauuc	guccaggaagaaauuuaauuc ugaugagggucuucaaccca gucucucagacuuugacccuc acauaguucccccuuccuugg aauu	chr5:5734219 3..57342280: +
chr8_18287	1.3	47	+/-	0.07	-	20	17	yes	gccuccuuagcgcaguaggu	ucguugcucaaggagugaa	gccuccuuagcgcaguaggu agcacgucagucucauaaucu gaagauuucaacaagugagu gccucguugcucaaggagug aa	chr8:1256289 97..12562908 0:-
chr8_16992	1.3	47	+/-	0.07	-	57	57	yes	ucuggugucuggaauucucu	ggugguaaagaccuagaaa	ucuggugucuggaauucucu ugcagcuaaguucccaguuu uugcaugauaaaaacucaagg gugguaaagaccuagaaa	chr8:4006194 9..40062028: +
chr1_788	1.2	47	+/-	0.07	-	71	71	yes	cccuggguucuggaauucuc	gagggcuagaacugagaauc	cccuggguucuggaauucuc acaaaggcauuauuauccaug aauaguuacuaaauuggugc uucugagggagggcuagaac ugagaauc	chr1:7464132 3..74641412: +
chr8_17017	1.2	47	+/-	0.07	-	15	15	yes	cagauuggaaacacuuuuug	gagaguuaagccauucugug	gagaguuaagccauucugug gauuaagcagauuggaaacac uuuuug	chr8:4370679 3..43706840: +
chr6_14149	1.2	47	+/-	0.07	-	10	10	yes	caucuggacuggccuuggaa	ccugggccaaucugggga	caucuggacuggccuuggaa uuccugggccaaucugggga	chr6:3536026 9..35360309: -
chr1_1034	1.2	47	+/-	0.07	-	11	11	yes	cuucugggucuggaauucug	uccaucuagagacucaguucug	cuucugggucuggaauucug uuaggcuuuccaauaggccu acacuccaucuagagacucag uucug	chr1:1187446 06..11874467 2:+
chr1_1755	1.1	47	+/-	0.07	-	10	8	yes	ucugugagaccaaagaacuac	auuguucuuuggucuuucagcc	auuguucuuuggucuuucag ccaugaccugaccuucugucu gugagaccaaagaacuac	chr1:2435094 88..24350954 7:+
chr22_34539	1.1	47	+/-	0.07	-	9	9	yes	uguccucuagggccugcaguc	gagcaggcuccgggggacagg	gagcaggcuccgggggacag ggaaaagcacacaaggaacuu guccucuagggccugcaguc	chr22:357316 62..35731723 :+
chr13_25173	1.1	47	+/-	0.07	-	36	36	no	gggcggcggcgguggcgugg	cugcugcuggccccgcagggacgg	cugcugcuggccccgcaggg acgggggagccccgggcggc ggcgguggcgugg	chr13:216355 74..21635627 :+
chrX_35441	1.1	47	+/-	0.07	-	20	20	yes	uacagugaccuggaauucac	caauucaguggcacuaag	caauucaguggcacuaaggaa acuuacagugaccuggaauuc ac	chrX:797374 78..79737522 :+
chr14_26696	1.1	47	+/-	0.07	-	6	5	no	agcccgccccagccgagguuc	gccccggcgcgggcggguucugg	gccccggcgcgggcggguuc ugggguguagacgcugcugg ccagcccgccccagccgaggu uc	chr14:234261 66..23426229 :-
chr1_1156	1	47	+/-	0.07	-	19	19	yes	auuuaaaggucccugguucc	cauucugggcauuagggug	auuuaaaggucccugguucc uuuauugguuuuacagacca agaucugggcauucugggca uuagggug	chr1:1515994 38..15159950 6:+
chr3_7980	1	47	+/-	0.07	-	23	23	yes	cuuugugucucuggaauucu	uguuccaagggcauguacuc	uguuccaagggcauguacuc acuuugugucucuggaauuc u	chr3:5108291 2..51082953: -
chr15_27852	1	47	+/-	0.07	-	15	15	yes	cuggccggccugauggaauc	agccaacaggaggcagga	agccaacaggaggcaggagcc uggccggccugauggaauc	chr15:495634 29..49563469 :-
chr9_19146	1	47	+/-	0.07	-	9	9	yes	ccugagguuccaggguuggucug	gugugacuuugggcagguc	ccugagguuccaggguuggu cugcugggauucgcggugug acuuugggcagguc	chr9:1288581 03..12885815 7:+
chr13_25259	1	47	+/-	0.07	-	9	9	yes	cucaggacuggggcccauuucg	aacuggguccccuagagca	aacuggguccccuagagcaca gacucaggacuggggcccau uucg	chr13:410790 40..41079085 :+
chr5_11238	1	47	+/-	0.07	-	31	31	yes	augcaucuauuugacagaccuggag	uaagguuucuaccucuagaugcaaga	augcaucuauuugacagaccu ggagcaguuagugugugcug cuaagguuucuaccucuaga ugcaaga	chr5:1058823 65..10588243 3:+
chr6_14740	0.9	0	+/-	0	-	10	10	yes	cccagugcggcuuggaauuc	auuuggaggugcggaguggaggu	auuuggaggugcggagugga ggugggucucguguugggaa guguaggccagccccagugc ggcuuggaauuc	chr6:1600405 80..16004065 2:-
chr13_25784	0.9	0	+/-	0	-	62	62	yes	cuuucugaccuggaauucuc	agcuuccauuagucaagagcu	agcuuccauuagucaagagcu ugcuggcuuucugaccugga auucuc	chr13:511233 07..51123354 :-
chr12_23821	0.9	0	+/-	0	-	24	24	yes	acuggauuuggagucagaagc	uuuuguggcagaauagaua	uuuuguggcagaauagauag gaaacugcuuugguggagug gaaaaauaacuggauuugga gucagaagc	chr12:297155 03..29715572 :+
chr12_24683	0.9	0	+/-	0	-	10	10	yes	gucagugguagagcuggaau	uccagaucugccagcugcaaa	gucagugguagagcuggaau uucaauccagaucugccagcu gcaaa	chr12:526042 36..52604282 :-
chr6_13204	0.9	0	+/-	0	-	53	53	yes	ccuucgguguugaacucaug	uggguagccaggaggca	ccuucgguguugaacucaug gcacucuggguagccaggag gca	chr6:5807417 2..58074215: +
chr6_13585	0.8	0	+/-	0	-	20	20	yes	cucaguagagccuccaugga	gguggauggagcacugagca	gguggauggagcacugagca uguaaagauaaagcugaaacu caguagagccuccaugga	chr6:1421577 72..14215783 1:+
chr12_24053	0.8	0	+/-	0	-	52	52	yes	gguuccauaguguagugguu	ccaacuucacauuguauccuu	ccaacuucacauuguauccuu aacaugguuccauaguguag ugguu	chr12:718922 45..71892291 :+
chr2_6509	0.8	0	+/-	0	-	8	8	yes	ugaggcucuguuagccuuggc	agaggcagagaggcucagg	ugaggcucuguuagccuugg cucuggguccugcuccuuag agcagaggcagagaggcucag g	chr2:2402734 26..24027348 8:-
chr3_7676	0.7	0	+/-	0	-	11	11	yes	ccucuccauucuggaauucu	gaugauaccagggaggaaagccu	gaugauaccagggaggaaagc cuuugucuacagccucuccau ucuggaauucu	chr3:1095772 9..10957782: -
chr7_15402	0.7	0	+/-	0	-	11	11	yes	caugugcuguaacucuggaaucc	aaagaagugacagcaagca	caugugcuguaacucuggaa ucccugggauaaaagagccgu acagagaggcaccuaaggaaa gaagugacagcaagca	chr7:9938355 5..99383633: +
chr3_7399	0.7	0	+/-	0	-	27	22	yes	ggcgggcccggggguggaau	aagacuuugggggacuguuca	aagacuuugggggacuguuc agaggcaugauugguuuuga aaugugaggaaaugagauuu gggcgggcccggggguggaa u	chr3:1623332 00..16233328 1:+
chr3_8038	0.7	0	+/-	0	-	8	8	yes	ugcgcggcggcggcggcugc	ccccgcaagccccgcgccagc	ccccgcaagccccgcgccagc cccacucacugcgcggcggcg gcggcugc	chr3:5847787 6..58477926: -
chr4_9698	0.7	0	+/-	0	-	9	9	yes	cuccuggaggcuggaauucu	gaugcuagcauggucaggucag	cuccuggaggcuggaauucu gagaucaggaugcuagcaug gucaggucag	chr4:1739016 53..17390170 3:+
chr19_31809	0.7	0	+/-	0	-	9	9	yes	ucugaacuccucacaccugg	agguggggguugaggcu	ucugaacuccucacaccuggg gagguggggguugaggcu	chr19:782851 4..7828553:+
chr19_31810	0.7	0	+/-	0	-	9	9	yes	ucugaacuccucacaccugg	gggccuggggaggugggaga	ucugaacuccucacaccuggg gagguggggguugaggcuug gguuccuggggccuggggag gugggaga	chr19:782851 4..7828583:+
chr14_26984	0.6	0	+/-	0	-	17	17	yes	gaggccggggguggaauucu	auuccuuuccuccucagauucua	auuccuuuccuccucagauuc uaggcagauaaguucuuagc cagaggccggggguggaauu cu	chr14:793143 48..79314411 :-
chr11_21986	0.5	0	+/-	0	-	15	15	yes	gcuggagggccuggaauucu	aagaaggcugaccuaguuuu	gcuggagggccuggaauucu aauguccaaggacaauagaag aaggcugaccuaguuuu	chr11:257869 19..25786977 :+
chr3_8297	0.5	0	+/-	0	-	10	10	yes	cacaggauccuggaauucuc	uuuguucaggguccugcc	cacaggauccuggaauucucu augcagaugaucuuaaacccu uuccagugucugcacaggcu uuuguucaggguccugcc	chr3:9948154 5..99481625: -
chr2_6382	0.5	0	+/-	0	-	16	16	yes	cccucugcgguucucuggaa	caucugaaugcuagaggaga	caucugaaugcuagaggagaa cccucugcgguucucuggaa	chr2:2215048 40..22150488 1:-
chr2_4882	0.5	0	+/-	0	-	40	40	yes	aacuugacuaucuagaggaa	ucucagguaaucagucauca	aacuugacuaucuagaggaau uuucuugagauuucaucaau uauuucucagguaaucaguc auca	chr2:2323211 63..23232122 8:+
chr11_22252	0.5	0	+/-	0	-	17	17	yes	cgagucugagucacggcacc	ugcaccugacugcucuuu	cgagucugagucacggcaccu gacuuccucacaggugcaccu gacugcucuuu	chr11:668977 14..66897767 :+
chr6_13783	0.5	0	+/-	0	-	7	7	yes	uaguggaugauggagacucgguacc	gaccaagucugcgucauccucuccu	uaguggaugauggagacucg guacccacugcugagggugg ggaccaagucugcgucauccu cuccu	chr6:5148477 ..5148543:-
chr6_13311	0.5	0	+/-	0	-	9	9	yes	gaucucggacgagcccccag	cggggcagugggacgc	cggggcagugggacgccauc uccucuggguagggugaugg aagaccccuuucagaaagaga auggggaucucggacgagcc cccag	chr6:8567772 3..85677809: +
chr10_21526	0.4	0	+/-	0	-	8	8	yes	ucucccuuccugcccuggcu	guggggcaagguuguuggugauaug	guggggcaagguuguuggug auauggcuuccucucccuucc ugcccuggcu	chr10:100191 050..1001911 01:-
chr5_11079	0.4	0	+/-	0	-	22	10	no	ucuuacucuguugcccaagc	uccugggcucaagugauccucc	ucuuacucuguugcccaagc uggaguccaguggugcaguc auagcuugcugcagccugga auuccugggcucaagugauc cucc	chr5:7579858 7..75798671: +
chr4_9697	0.4	0	+/-	0	-	9	9	yes	cuccuggaggcuggaauucu	gaugcuagcauggucaggucag	cuccuggaggcuggaauucu gagaucaggaugcuagcaug gucaggucag	chr4:1739016 53..17390170 3:+
chr2_5615	0.3	0	+/-	0	-	7	7	yes	gccgggguuggccuggaauc	cagugggccagccuucuc	gccgggguuggccuggaauc aagcugggcccuuccucagu gggccagccuucuc	chr2:9566150 1..95661555: -
chr3_8753	0.1	0	+/-	0	-	8	8	yes	ucuguugaggccuguggaag	ucuagucauggcagaag	ucuguugaggccuguggaag cuucuagucauggcagaag	chr3:1854720 83..18547212 2:-
chr5_11598	0	0	+/-	0	-	43	43	yes	agugguuaggauuuggaauu	agcucacguucucaccacuau	agugguuaggauuuggaauu gaaaauauaggucuguuuaa cugcaaagcucacguucucac cacuau	chr5:1674389 90..16743905 7:+
chr1_2182	0	0	+/-	0	-	8	8	yes	ccacuggcaggcucuggaau	uccagaccuaggccacugca	uccagaccuaggccacugcag gaagucuaugagcagcucacu uccugccacuggcaggcucu ggaau	chr1:3006581 0..30065877: -
chrX_35739	0	0	+/-	0	-	9	9	yes	ccauggaagucuggaauucc	aauuaaaggcccuggga	aauuaaaggcccugggaagu gggcaugcuacaguagcuau cccauggaagucuggaauucc	chrX:148152 013..1481520 74:+
chr19_31861	0	0	+/-	0	-	8	8	yes	auccuggguuucggcaccaa	gcugcuguugcccacugc	gcugcuguugcccacugcuu ccuggguugcaggagagccu cugcccccagcacccauccug gguuucggcaccaa	chr19:123414 39..12341514 :+
chr2_5700	0	0	+/-	0	-	9	9	yes	uuguaguuggaucuuggg	caagggccaacuacaauc	caagggccaacuacaaucuga auuguaguuggaucuuggg	chr2:1115039 80..11150402 0:-
chr5_12617	0	0	+/-	0	-	8	8	yes	cagcccccggagccccgugg	acaucucugggcuggcucugcc	cagcccccggagccccguggc gaugcaggcagacucaucug uacccucauucuguuugcag aaccacaucucugggcuggcu cugcc	chr5:1789422 88..17894237 5:-
